# Supplementary material for: Complete mitochondrial genome of Syzygium samarangense reveals genomic recombination, gene transfer, and RNA editing events
Source: Front Plant Sci. 2024 Jan 9;14:1301164. doi: 10.3389/fpls.2023.1301164 (PMC10803518; doi:10.3389/fpls.2023.1301164)
Supplement: Supplementary file 1 [file DataSheet_1.zip]

Archive with 9 entries (8 files):
- Supplementary file 1/atp6-stop.pdf
- Supplementary file 1/ccmFC-stop.pdf
- Supplementary file 1/nad1-start.pdf
- Supplementary file 1/nad4L-start.pdf
- Supplementary file 1/rps10-start.pdf
- Supplementary file 1/rps10-stop.pdf
- Supplementary file 1/
- Table 2 - 2023-12-18T121652.525.XLSX
- Datasheet 1.docx
